# Supplementary material for: Whole Genome Sequencing and Comparative Genome Analyses of Chlamydia abortus Strains of Avian Origin Suggests That Chlamydia abortus Species Should Be Expanded to Include Avian and Mammalian Subgroups
Source: Pathogens. 2021 Oct 29;10(11):1405. doi: 10.3390/pathogens10111405 (PMC8623937; doi:10.3390/pathogens10111405)
Supplement: Supplementary file 1 [file pathogens-10-01405-s001.zip]

Archive with 1 entries (1 files):
- pathogens-1399461-supplementary.pdf
